# Supplementary material for: Multiomics-integrated deep language model enables in silico genome-wide detection of transcription factor binding site in unexplored biosamples
Source: Bioinformatics. 2024 Jan 12;40(1):btae013. doi: 10.1093/bioinformatics/btae013 (PMC10812877; doi:10.1093/bioinformatics/btae013)
Supplement: btae013_Supplementary_Data [file btae013_supplementary_data.zip]

Archive with 3 entries (3 files):
- Extended_Data_Fig.1-4.pdf
- Supplementary_Table_1.xlsx
- Supplementary_Table_2.xlsx
