# Supplementary material for: Multiomics-integrated deep language model enables in silico genome-wide detection of transcription factor binding site in unexplored biosamples
Source: Bioinformatics. 2024 Jan 12;40(1):btae013. doi: 10.1093/bioinformatics/btae013 (PMC10812877; doi:10.1093/bioinformatics/btae013)
Supplement: btae013_Supplementary_Data [file btae013_supplementary_data.zip › Supplementary_Table_1.xlsx]

## Sheet: Sheet1
Cell Line Abbreviation	Cell Line Full Name	CTCF Accession ID	H3K4me3 Accession ID	H3K4me1 Accession ID	DNase Accession ID
HSMM	Homo Sapiens Skeletal Muscle Myoblast	ENCSR000ANE	ENCSR000ANK	ENCSR000ANI	ENCSR000EOO
HSMMtube	Homo Sapiens Myotube originated from Skeletal Muscle Myoblast	ENCSR000ANS	ENCSR000ANZ	ENCSR000ANX	ENCSR000EOP
NH-A	Homo Sapiens Astrocyte	ENCSR000AOO	ENCSR000AOU	ENCSR000AOT	ENCSR000EPM
NHDF-Ad	Homo Sapiens Fibroblast of Dermis	ENCSR000APM	ENCSR000APR	ENCSR000ARV	ENCSR000EPO
Osteobl	Homo Sapiens Osteoblast	ENCSR000APF	ENCSR000ATH	ENCSR000APJ	ENCSR000ELJ
IMR-90	Homo Sapiens IMR-90	ENCSR000EFI	ENCSR087PFU	ENCSR831JSP	ENCSR477RTP
Fibrobl	Homo Sapiens Foreskin Fibroblast Male Newborn	ENCSR000DUH	ENCSR813CFB	ENCSR344WLV	ENCSR251UPG
GM12878	Homo Sapiens GM12878	ENCSR000DRZ	ENCSR000AKA	ENCSR000AKF	ENCSR000EMT
H1	Homo Sapiens H1-hESC	ENCSR000BNH	ENCSR814XPE	ENCSR991BTY	ENCSR000EMU
GM12875	Homo Sapiens GM12875	ENCSR000DRU	ENCSR000DRS
GM12864	Homo Sapiens GM12864	ENCSR000DRB	ENCSR000DQZ
GM12865	Homo Sapiens GM12865	ENCSR000DRE	ENCSR000DRC
GM12866	Homo Sapiens GM12866	ENCSR000DRF	ENCSR000DRG
GM06990	Homo Sapiens GM06990	ENCSR000DQW	ENCSR000DQV
SAEC	Homo Sapiens Bronchial Epithelial Cell	ENCSR000DXI	ENCSR000DXJ
AG04449	Homo Sapiens AG04449	ENCSR720WRW	ENCSR000DPI
AG04450	Homo Sapiens AG04450	ENCSR000DPM	ENCSR000DPO
AG09309	Homo Sapiens AG09309	ENCSR000DPP	ENCSR000DPR
AG09319	Homo Sapiens AG09319	ENCSR000DPS	ENCSR000DPU
AG10803	Homo Sapiens AG10803	ENCSR000DPV	ENCSR000DPX
AoAF	Homo Sapiens Fibroblast of the Aortic Adventitia female	ENCSR000DPY	ENCSR000DQA
BJ	Homo Sapiens BJ Cell	ENCSR000DQI	ENCSR000DQH
GM23338	Homo Sapiens GM23338	ENCSR987GXT	ENCSR068ZVD
A549	Homo Sapiens A549	ENCSR000DNA	ENCSR000DPD
K562	Homo Sapiens K562	ENCSR000AKO	ENCSR000DWD
HeLa-S3	Homo Sapiens HeLa-S3	ENCSR000AOA	ENCSR000AOF
HepG2	Homo Sapiens HepG2	ENCSR000AMA	ENCSR000DUF
BE2C	Homo Sapiens BE2-C	ENCSR000DQD	ENCSR000DQB
H9	Homo Sapiens H9	ENCSR871MKQ	ENCSR043VGU
MCF-7	Homo Sapiens MCF-7	ENCSR000DWH	ENCSR000DWJ
Hac	Homo Sapiens Astrocyte of the Cerebellum	ENCSR000DSZ	ENCSR000DSY
HA-sp	Homo Sapiens Astrocyte of the Spinal Cord	ENCSR000DSU	ENCSR000DSW
HBMEC	Homo Sapiens Brain Microvascular Endothelial Cell	ENCSR000DTA	ENCSR000DTC
HCFaa	Homo Sapiens Cardiac Fibroblast Female Adult	ENCSR000DTF	ENCSR000DTH
HCM	Homo sapiens Cardiac Muscle Cell	ENCSR000DTI	ENCSR000DTK
HCPEpiC	Homo Sapiens Choroid Plexus Epithelial Cell	ENCSR000DTL	ENCSR000DTN
HEEpiC	Homo Sapiens Epithelial Cell of Esophagus	ENCSR000DTR	ENCSR000DTT
HFF-Myc	Homo Sapiens HFF-Myc originated from Foreskin Fibroblast	ENCSR000DUM	ENCSR000DUK
HMEC	Homo Sapiens Mammary Epithelial Cell Female	ENCSR819BBB	ENCSR000AML
HMF	Homo Sapiens Fibroblast of Mammary Gland Female	ENCSR000DUU	ENCSR000DUW
HPAF	Homo Sapiens Fibroblast of Pulmonary Artery	ENCSR000DUX	ENCSR000DUZ
HPF	Homo Sapiens Fibroblast of Lung	ENCSR000DVA	ENCSR000DVC
HRE	Homo Sapiens Kidney Epithelial Cell	ENCSR000DVH	ENCSR000DVG
HRPEpiC	Homo Sapiens Retinal Pigment Epithelial Cell	ENCSR000DVI	ENCSR000DVK
HUVEC	Homo Sapiens Endothelial Cell of Umbilical Vein Newborn	ENCSR000ALA	ENCSR000AKN
HVMF	Homo Sapiens Fibroblast of Villous Mesenchyme	ENCSR000DVQ	ENCSR000DVS
NHEK	Homo Sapiens Keratinocyte Female	ENCSR000DNC	ENCSR000DWV
NHLF	Homo Sapiens Fibroblast of Lung Female Child and Male Adult	ENCSR000ANO	ENCSR000DWZ
RPTEC	Homo Sapiens Epithelial Cell of Proximal Tubule	ENCSR000DXD	ENCSR000DXF
Bruce4	Mus musculus strain Bruce4 ES-Bruce4	ENCSR000CCB	ENCSR000CBG
