# Supplementary material for: Multiomics-integrated deep language model enables in silico genome-wide detection of transcription factor binding site in unexplored biosamples
Source: Bioinformatics. 2024 Jan 12;40(1):btae013. doi: 10.1093/bioinformatics/btae013 (PMC10812877; doi:10.1093/bioinformatics/btae013)
Supplement: btae013_Supplementary_Data [file btae013_supplementary_data.zip › Supplementary_Table_2.xlsx]

## Sheet: Sheet1
NO.	Region	Primer F	Primer R
R1	chr20:50,859,260-50,859,461	CCATACCAAATGTGAGATGCAATAT	CATGCTCAACAAGAATCATATCAG
R2	chr20:39,357,210-39,357,411	CTTGTCTCATTGCACTTACTAGAAT	CATTGACATTAAGAATGCCCCTTAT
R3	chr20:49,365,890-49,366,091	GTGAATGAGCTCTATCAAATTTAAC	GTACAGTAGTAAAATGCCATACCAG
R4	chr20:8,732,200-8,732,401	ATGATTGCATTTGTCCACTAGA	CAGAAGGTGGTAGTACTTCAGTC
R5	chr20:42,101,810-42,102,011	AGCTCTGAGGGGTAGGGTATG	GGTTGAGAGTGTCCCATCTCAG
R6	chr20:62,282,720-62,282,921	GGATCTGTCCAGAACTGAG	TCCTGGCACCATGAGAAG
R7	chr20:2,331,340-2,331,541	GCAAAATCTGGGAAAGTAAC	AACGTCTGTGTTTCACTATC
R8	chr20:51,130,499-51,130,699	CCCGTATATAGGAGGCTTTGGAG	GGGACAAAGGATGGAACACTTCC
R9	chr20:62,917,130-62,917,331	AGCAGGTGTCATATGGGCACC	GCCCTCTTCTGGCACCTGCT
R10	chr20:57,079,370-57,079,571	CATTCTGGATGGTTCCTAAG	ATTTATCACCACTTGACACC
R11	chr20:11,449,660-11,449,861	GATAGCAGCGATCACTAGAAGCT	ACCACAGCTGGTTCTTACCTG
R12	chr20:33,132,420-33,132,621	GGAGCAGAAATTCATCGTT	CTTCAAAGTGAGGGAGCTA
R13	chr20:17,579,800-17,580,001	CTTTGTCATGCACCTGCAGCC	CCAGGCTGCAGCCTAGTGGC
R14	chr20:23,016,030-23,016,231	AGCTCTCTGGCGCAGCGCTA	CCGTCCCCAGCCCTTCCT
R15	chr20:45,389,120-45,389,321	AGCGAGGCATGAGGGCAG	CCCCTCGCCATCCCTGCT
R16	chr20:4,981,630-4,981,831	CAGCCAGTGGGGTTCTGG	CTCAGCTCCTGCCGTTCT
R17	chr20:30,865,312-30,865,513	TCCAGCCGGCTTTCCCTGTC	GGAGAGACAGTGGCCGCTCA
R18	chr20:3,219,430-3,219,631	CCCACTTTCGAGCTCCCC	GAGAGGGCTGCGGGATTC
R19	chr20:21284460-21284661	TTGACAACCTTGTAAAGGAA	TTTCAGCGTCCAATCTAAC
Control1	chr20:21,871,391-21,871,601	GATAGACCGCTAGCAAGACTAAT	GTCTTGGGAGAGTGTATGTGTCG
Control2	chr20:25,799,900-25,800,098	ACACTTTTCCACAAATGACT	TCTGCTTAACCTGAACAAAA
Control3	chr20:54,437,641-54,437,839	TCAATGAATCCAGGAGCTGGTTT	ATTTCTGTGGGATCGGTGGTG
